# Supplementary material for: Designing Robots for Elderly from the Perspective of Potential End-Users: A Sociological Approach
Source: Int J Environ Res Public Health. 2022 Mar 18;19(6):3630. doi: 10.3390/ijerph19063630 (PMC8948980; doi:10.3390/ijerph19063630)
Supplement: Supplementary file 1 [file ijerph-19-03630-s001.zip]

Archive with 1 entries (1 files):
- ijerph-1598897-supplementary.pdf
